# Supplementary material for: Origins of Polynesian Pigs Revealed by Mitochondrial Whole Genome Ancient DNA
Source: Animals (Basel). 2022 Sep 18;12(18):2469. doi: 10.3390/ani12182469 (PMC9495175; doi:10.3390/ani12182469)
Supplement: Supplementary file 1 [file animals-12-02469-s001.zip]

Archive with 1 entries (1 files):
- animals-1899826-supplementary.xlsx
