# Supplementary material for: Origins of Polynesian Pigs Revealed by Mitochondrial Whole Genome Ancient DNA
Source: Animals (Basel). 2022 Sep 18;12(18):2469. doi: 10.3390/ani12182469 (PMC9495175; doi:10.3390/ani12182469)
Supplement: Supplementary file 1 [file animals-12-02469-s001.zip › animals-1899826-supplementary.xlsx]

## Sheet: Dataset S1
Genbank Accession Number	Location	Site	Lab Identifier	Morphology	DNA Results	Dates	Additional Notes	Source(s)
SAMN30727647	Nuku Hiva, Marquesas	Nho-3	MAQ1065C	pig tooth	A1b	-	catalog no 85 / 1065 C	Suggs 1961, this report
SAMN30727648	Nuku Hiva, Marquesas	Nho-3	MAQ1078	pig tusk (worked)	A1b	-	catalog no 85 / 1078 I	Suggs 1961, this report
SAMN30727650	Nuku Hiva, Marquesas	NT-2	MAQ1810A	pig tusk	A1b	140 +/- 30 BP, Beta-508538	catalog 99.1 / 1810 A	Suggs 1961, this report
SAMN30727649	Nuku Hiva, Marquesas	NT-2	MAQ1877A	animal remains	A1b	260 +/- 30 BP, Beta-508539	catalog no 99.1 / 1877 A	Suggs 1961, this report
SAMN30727621	Nuku Hiva, Marquesas	NT-2	MAQ1906A	pig mandible frag with teeth	D1c	50 +/- 30 BP, Beta-508541	catalog no 99.1 / 1906 A	Suggs 1961, this report
-	Nuku Hiva, Marquesas	NT-2	MAQ1946A	pig bone fragment with tooth	No mtDNA detected	-	catalog no 99.1 / 1946A	Suggs 1961, this report
-	Nuku Hiva, Marquesas	NT-2	MAQ1948A	pig tusk	No mtDNA detected	-	catalog no 99.1 / 1948A	Suggs 1961, this report
SAMN30727631	Nuku Hiva, Marquesas	NT-2	MAQ1957A	pig maxilla fragment with teeth	E (European domesticate)	70 +/- 30 BP, Beta-508540	catalog no 99.1 / 1957A	Suggs 1961, this report
-	Nuku Hiva, Marquesas	Nhaa-1	MAQ0611A	pig bone and tooth	No mtDNA detected	-	catalog no PACA / 0611A	Suggs 1961, this report
-	Nuku Hiva, Marquesas	NHI-1	MAQ0695A	pig tooth	No mtDNA detected	-	catalog no PACA/ 0695A	Suggs 1961, this report
-	Tikopia	TK-1	TKSUS13	LP2	No mtDNA detected	-	TK-1, Sq J9, Layer 1	Kirch and Yen 1982; Kirch and Swift 2017; Swift et al. 2021
-	Tikopia	TK-20	TKSUS22	UP4	No mtDNA detected	-	TK-20, Sq J13, 35 Base	Kirch and Yen 1982; Kirch and Swift 2017; Swift et al. 2021
-	Tikopia	TK-35	TKSUS36	LM3	No mtDNA detected	-	TK-35, Sq C2, Layer 3	Kirch and Yen 1982; Kirch and Swift 2017; Swift et al. 2021
-	Tikopia	TK-36	TKSUS40	L1	No mtDNA detected	-	TK-36, Sq A2, Layer I	Kirch and Yen 1982; Kirch and Swift 2017; Swift et al. 2021
-	Tikopia	Transect, Sq TP-47	TKSUS45	dLP4	No mtDNA detected	-	Transect, Sq TP-47, Layer I	Kirch and Yen 1982; Kirch and Swift 2017; Swift et al. 2021
SAMN30727651	Tikopia	Transect, Sq TP-48	TKSUS46	UM2	A1b	Late Tuakamali Phase (cal AD 1340-1611 to 1750-1949)	Transect, Sq TP-48, Layer I	Kirch and Yen 1982; Kirch and Swift 2017; Swift et al. 2021
SAMN30727652	Tikopia	TK-35	TKSUS53	UM2 + maxillary frag	A1b	-	TK-35, Sq A1, Level 1, Layer I	Kirch and Yen 1982; Kirch and Swift 2017; Swift et al. 2021
-	Tikopia	TK-35	TKSUS62	LI	No mtDNA detected	-	TK-35, Sq A3, Level 2,	Kirch and Yen 1982; Kirch and Swift 2017; Swift et al. 2021
SAMN30727653	Tikopia	TK-35	TKSUS65	dLP4	A1b	Late Tuakamali Phase (cal AD 1340-1611 to 1750-1949)	TK-35, Sq B2, Level 1, Layer I	Kirch and Yen 1982; Kirch and Swift 2017; Swift et al. 2021
SAMN30727654	Upolou, Samoa	Samamea	SAM01	animal remains	A1b	pre-dates 220 +/- 30 BP	Samamea, Samoa; Tu1, Lay VI, Level 11, 18/11/16, 20162022	Cochrane et al. 2019
SAMN30727655	Upolou, Samoa	Tiavea	SAM02	animal remains	A1b	130 +/-30 BP	Tiavea, Samoa; Tu1, Lay 2, Lev 2, 23/11/2019, 20172004	Cochrane et al. 2019
SAMN30727656	Upolou, Samoa	Samamea	SAM03	animal remains	D	post-dates 220 +/ 30 BP	Samamea, Samoa, TU1, Lay I, Lev 3, 15/11/16, 20162004	Cochrane et al. 2019
SAMN30727621	MAQ1906A	SUB12036658	SAMN30727621
SAMN30727631	MAQ1957A	SUB12036661	SAMN30727631
SAMN30727647	MAQ1065C	SUB12036667	SAMN30727647
SAMN30727648	MAQ1078	SUB12036669	SAMN30727648
SAMN30727649	MAQ1877A	SUB12036672	SAMN30727649
SAMN30727650	MAQ1810A	SUB12036674	SAMN30727650
SAMN30727654	SAM01	SUB12036679	SAMN30727654
SAMN30727655	SAM02	SUB12036681	SAMN30727655
SAMN30727656	SAM03	SUB12036683	SAMN30727656
SAMN30727651	TKSUS46	SUB12036675	SAMN30727651
SAMN30727652	TKSUS53	SUB12036676	SAMN30727652
SAMN30727653	TKSUS65	SUB12036677	SAMN30727653
	MAQ1906A_R1	XAHSM_20210610_A00904_IL100187401_S9-MAQ1906A-1_L002_R1.fastq
	MAQ1957A_R1	XAHSM_20210610_A00904_IL100187401_S15-MAQ1957A-1_L002_R1.fastq.gz
	MAQ1065C_R1	XAHSM_20210610_A00904_IL100187402_S1-MAQ1065C-1_L003_R1.fastq.gz
	MAQ1078_R1	XAHSM_20210610_A00904_IL100187402_S2-MAQ1078-1_L003_R1.fastq.gz
	MAQ1877A_R1	XAHSM_20210610_A00904_IL100187402_S6-MAQ1877A-1-2_L003_R1.fastq.gz
	MAQ1810A_R1	XAHSM_20210610_A00904_IL100187403_S5-MAQ1810A-3-2_L004_R1.fastq.gz
	SAM01_R1	XAHSM_20210610_A00904_IL100187401_S30-SAM01-1_L002_R1.fastq.gz
	SAM02_R1	XAHSM_20210610_A00904_IL100187401_S31-SAM02-1_L002_R1.fastq.gz
	SAM03_R1	XAHSM_20210610_A00904_IL100187401_S32-SAM03-1_L002_R1.fastq.gz
	TKSUS46_R1	XAHSM_20210610_A00904_IL100187401_S26-TKSUS46-1_L002_R1.fastq.gz
	TKSUS53_R1	XAHSM_20210610_A00904_IL100187401_S27-TKSUS53-1_L002_R1.fastq.gz
	TKSUS65_R1	XAHSM_20210610_A00904_IL100187401_S29-TKSUS65-1_L002_R1.fastq.gz
	MAQ1906A_R2	XAHSM_20210610_A00904_IL100187401_S9-MAQ1906A-1_L002_R2.fastq
	MAQ1957A_R2	XAHSM_20210610_A00904_IL100187401_S15-MAQ1957A-1_L002_R2.fastq.gz
	MAQ1065C_R2	XAHSM_20210610_A00904_IL100187402_S1-MAQ1065C-1_L003_R2.fastq.gz
	MAQ1078_R2	XAHSM_20210610_A00904_IL100187402_S2-MAQ1078-1_L003_R2.fastq.gz
	MAQ1877A_R2	XAHSM_20210610_A00904_IL100187402_S6-MAQ1877A-1-2_L003_R2.fastq.gz
	MAQ1810A_R2	XAHSM_20210610_A00904_IL100187403_S5-MAQ1810A-3-2_L004_R2.fastq.gz
	SAM01_R2	XAHSM_20210610_A00904_IL100187401_S30-SAM01-1_L002_R2.fastq.gz
	SAM02_R2	XAHSM_20210610_A00904_IL100187401_S31-SAM02-1_L002_R2.fastq.gz
	SAM03_R2	XAHSM_20210610_A00904_IL100187401_S32-SAM03-1_L002_R2.fastq.gz
	TKSUS46_R2	XAHSM_20210610_A00904_IL100187401_S26-TKSUS46-1_L002_R2.fastq.gz
	TKSUS53_R2	XAHSM_20210610_A00904_IL100187401_S27-TKSUS53-1_L002_R2.fastq.gz
	TKSUS65_R2	XAHSM_20210610_A00904_IL100187401_S29-TKSUS65-1_L002_R2.fastq.gz
	mtDNA-Seq of Sus scrofa: archaeological bone

## Sheet: Dataset S2
BETA	Lab Identifier	CONVENTIONAL AGE	CALENDAR CALIBRATION (95.4% PROBABILITY)	IRMS d13C	IRMS d15N	CN	Wt %C	Wt %N	(MATERIAL): PRETREATMENT	Percent Modern Carbon (pMC)	Fraction Modern	D14C
508541	99.1/1906A	50 +/- 30 BP	95.4% probability| (52.6%) 1878 - 1932 cal AD (72 - 18 cal BP) | (32.1%) 1810 - 1838 cal AD (140 - 112 cal BP) | (5%) 1706 - 1722 cal AD (244 - 228 cal BP) | (4.7%) 1845 - 1867 cal AD (105 - 83 cal BP) | (1%) 1938 - 1944 cal AD (12 - 6 cal BP) |	-21.2	9.64	3.7	33.22	10.54	(bone collagen): collagen extraction: with alkali	99.38 +/- 0.37 pMC	0.9938 +/- 0.0037	-6.21 +/- 3.71 o/oo
508540	99.1/1957A	70 +/- 30 BP	95.4% probability| (52.2%) 1877 - 1946 cal AD (73 - 4 cal BP) | (35.5%) 1809 - 1868 cal AD (141 - 82 cal BP) | (7.7%) 1700 - 1723 cal AD (250 - 227 cal BP) |	-19.7	8.76	3.4	36.29	12.41	(bone collagen): collagen extraction: with alkali	99.13 +/- 0.37 pMC	0.9913 +/- 0.0037	-8.68 +/- 3.70 o/oo
508539	99.1/1877A	260 +/- 30 BP	95.4% probability| (50.7%) 1730 - 1803 cal AD (220 - 147 cal BP) | (44.7%) 1628 - 1682 cal AD (322 - 268 cal BP) |	-21.1	7.6	3.3	36.7	12.89	(bone collagen): collagen extraction: with alkali	96.82 +/- 0.36 pMC	0.9682 +/- 0.0036	-31.85 +/- 3.62 o/oo
508538	99.1/1810A	140 +/- 30 BP	95.4% probability| (74.8%) 1802 - Post AD 1950 (148 - Post BP 0) | (20.6%) 1684 - 1730 cal AD (266 - 220 cal BP) |	-21.3	9.67	3.3	42.1	14.69	(tooth collagen): collagen extraction: with alkali	98.27 +/- 0.37 pMC	0.9827 +/- 0.0037	-17.28 +/- 3.67 o/oo

## Sheet: Dataset S3
	Sequencing run 1 (mitochondrial capture)			Sequencing run 2 (shotgun sequencing)			Merged
	Total Fastq reads	Mapped mtDNA reads	Deduplicated mtDNA reads	Total Fastq reads	Mapped mtDNA reads	Deduplicated mtDNA reads	Total deduplicated reads	% mtDNA coverage	Mean depth	MapDamage Score	Probable haplogroup
MAQ0695A	505611	281218	16				NA	3.3	0	NA	NA
MAQ1065C	72603651	40043556	1994				NA	97.7	6.8	0.15	A1b
MAQ1078	6678674	4830048	1785				NA	97.1	5	0.15	A1b
MAQ1810A	23123527	14004225	10888	156080754	2721	293	11181	100	43	0.2	A1b
MAQ1877A	6679744	4409682	13738	81445405	352	296	14034	100	54.3	0.2	A1b
MAQ1906A	5846863	1292822	561	177996393	828	659	1220	91.7	3.4	NA	D1c
MAQ1957A		8017490	2130	207611731	1278	924	3054	99.7	8.8	0.15	E
SAM01-1	21676351	16683808	23512				NA	100	76	0.22	A1b
SAM02-1	937270	465495	3817				NA	99.2	10.6	0.2	A1b
SAM03-1	2760214	1482490	759				NA	89.8	2.6	NA	D
TKSUS46-1	4781087	3553850	3774				NA	99.9	10.9	0.15	A1b
TKSUS53-1	4295153	3007740	2193				NA	99.3	6.2	0.2	A1b
TKSUS65-1	254639156	55325499	181044				NA	100	166.4	0.27	A1b

## Sheet: Dataset S4
	Alternate allele	MAQ1065C-1	MAQ1078-1	MAQ1810	MAQ1877A	MAQ1906A	MAQ1957A	SAM01	SAM02	SAM03	TKSUS46-1	TKSUS53-1	TKSUS65-1
Ref Pig (EF454467) = D2
Probable haplogroup		A1b	A1b	A1b	A1b	D1c	E	A1b	A1b	D	A1b	A1b	A1b
SNPs to go D2 > D
4471	T	T - 2x	T - 4x	T - 30x	T - 28x	T - 3x	C - 5x	T - 40x	T - 12x	T - 1x	T - 4x	T - 2x	T - 443x
8581	A	A - 11x	A - 3x	A - 17x	A - 40x	A - 2x	A - 7x	A - 49x	A - 5x	A - 2x	A - 8x	no coverage	A - 607x
15337	T	T - 5x	T - 5x	T - 19x	T - 25x	no coverage	ambiguous. 4x	T - 45x	T - 1x	no coverage	T - 4x	T - 2x	T - 356x
15838	C	C - 1x	C - 2x	C - 11x	C - 25x	C - 3x	C - 6x	C - 40x	C - 7x	C - 1x	C - 5x	C - 3x	C - 434x
SNPs to go D > A1a
240	T	T - 2x	T - 2x	T - 9x	T - 12x	C - 2x	T - 3x	T - 30x	T - 2x	T - 2x	T - 3x	T - 1x	T - 233x
1315	T	T - 2x	no coverage	T - 25x	T - 26x	ambiguous	T - 3x	T - 34x	T - 5x	C - 1x	ambiguous	no coverage	T - 369x
5797	T	T - 3x	C - 3x	T - 27x	T - 46x	C - 2x	T - 6x	T - 61x	T - 7x	C - 4x	T - 6x	T - 4x	T - 675x
6952	A	no coverage	ambiguous	A - 10x	A - 23x	ambiguous	A - 3x	A - 25x	A - 4x	G - 3x	A - 4x	A - 2x	A - 303x
11944	T	T - 7x	T - 2x	T - 21x	T - 37x	C - 3x	T - 5x	T - 42x	T - 7x	C - 2x	T - 8x	T - 4x	T - 489x
15025	C	ambiguous	C - 7x	C - 40x	C - 62x	T - 1x	C - 5x	C - 61x	C - 6x	T - 2x	C - 10x	C - 4x	C - 693x
15721	T	no coverage	C - 2x	T - 23x	T - 25x	no coverage	T - 1x	T - 25x	T - 4x	C - 1x	T - 3x	C - 1x	T - 385x
16292	T	T -1x	T - 2x	T - 19x	T - 20x	C - 1x	C- 1x	T - 21x	T - 4x	C - 3x	T - 1x	T - 5x	T - 348x
SNPs to go A1a > A1
180	T	T - 3x	C - 5x	T - 7x	T - 20x	C - 3x	T - 2x	T - 14x	T - 5x	C - 2x	ambiguous	ambiguous	T - 140x
500	A	A - 2x	ambiguous	A - 10x	A - 38x	A - 3x	A - 6x	A - 73x	A - 5x	A - 5x	A - 3x	A - 3x	A - 385x
1412	T	T - 1x	ambiguous	T - 17x	T - 22x	C - 4x	T - 1x	T - 26x	T - 2x	no coverage	T - 2x	ambiguous	T - 324x
2339	G	G - 3x	G - 1x	G - 11x	G - 21x	A - 2x	G - 1x	G - 34 x	G - 2x	A - 3x	G - 4x	G - 3x	G - 310x
4459	A	ambiguous	A - 4x	A - 32x	A -28x	G - 5x	A - 6x	A - 44x	A - 5x	G - 1x	A - 4x	A - 1x	A - 431x
5628	C	C - 2x	no coverage	C - 19x	C - 39x	T - 2x	C - 3x	C - 44x	C - 7x	T - 2x	C - 5x	C - 4x	C - 482x
5708	C	C - 5x	C - 3x	C - 26x	C - 38x	T - 2x	C - 5x	C - 56x	ambiguous	T - 3x	C - 6x	C - 4x	C - 626x
6164	A	A - 7x	G - 3x	A - 35x	A - 37x	no coverage	A - 3x	C - 47x	ambiguous	no coverage	C - 3x	ambiguous	C - 437x
7339	A	A - 3x	A - 2x	A - 25x	A - 39x	no coverage	A - 10x	A - 74x	A -11x	G - 5x	A -2x	A - 1x	A - 457x
7669	T	T - 1x	ambiguous	T - 15x	T - 30x	C - 3x	T - 3x	T - 32x	T - 6x	C - 2x	T - 4x	ambiguous	T - 330x
7837	C	C - 1x	C - 2x	C - 30x	C - 37x	T - 3x	C - 3x	C - 75x	C - 6x	ambiguous	C - 6x	C - 3x	C - 411x
8017	C	C - 5x	T - 2x	C - 30x	C - 33x	T - 3x	C - 6x	C - 46x	ambiguous	ambiguous	C - 10x	C - 3x	C - 502x
10070	C	A - 1x	C - 4x	C - 32x	C - 44x	ambiguous	C - 8x	C - 66x	C - 9x	A - 3x	C - 7x	ambiguous	C - 504x
10100	T	T - 4x	ambiguous	T - 28x	T - 38x	ambiguous	T - 3x	T - 48x	T - 9x	ambiguous	T - 7x	T - 5x	T - 471x
10680	T	T - 4x	T - 1x	T - 28x	T - 36x	C - 1x	T - 1x	T - 39x	T - 5x	C - 1x	T - 2x	T - 6x	T - 360x
11184	G	G - 6x	G - 3x	G - 46x	G- 44x	G - 1x	G - 3x	G - 46x	G - 3x	A - 2x	G - 4x	A - 1x	G - 455x
11259	C	C - 8x	C - 3x	C - 26x	C - 28x	T - 3x	C - 3x	C - 56x	C - 5x	T - 4x	C - 6x	C - 43x	C - 412x
11944	T	T - 7x	T -2x	T - 21x	T - 37x	C - 3x	T - 5x	T - 42x	T - 7x	C - 2x	T - 8x	T - 4x	T - 489x
12649	C	C - 4x	C - 2x	C - 23x	C -18x	no coverage	C - 5x	C -35x	C - 3x	T - 2x	C - 2x	C - 2x	C - 474x
13049	A	A - 6x	A - 2x	A - 35x	A- 52x	G - 1x	A - 7x	A - 35x	A - 6x	G - 3x	A - 5x	A -2x	A -631x
14213	T	no coverage	T - 5x	T - 26x	T - 37x	ambiguous	T - 4x	T - 52x	T - 8x	C - 1x	ambiguous	T - 2x	T - 538x
14710	C	C - 6x	C - 3x	C - 24x	C - 40x	C - 3x	C - 6x	C - 476x	C - 9x	ambiguous	C - 8x	C - 1x	C - 633x
15685	A	A - 3x	G - 3x	A - 28x	A - 31x	G - 2x	A - 4x	A - 42x	A - 5x	no coverage	A - 3x	ambiguous	A - 464x
16111	A	A - 1x	ambiguous	A - 23x	A - 45x	G - 3x	A - 8x	A - 64x	A - 4x	G - 3x	ambiguous	A - 3x	A - 446x
16258	T	T - 6x	T - 2x	T - 21x	T - 35x	no coverage	T - 3x	T - 42x	T - 7x	C - 6x	C - 2x	T - 6x	T - 417x
A1>A1b
16036	T	T - 6x	C - 3x	T - 29x	T - 29x	C - 4x	C - 3x	T - 47x	C - 2x	C - 1x	T - 6x	no coverage	T - 640x
Additional A1b SNPs
305	C	C - 5x	C - 3x	C - 15x	C - 19x	T - 1x	C - 3x	C - 26x	C - 2x	T - 5x	C - 3x	T - 3x	C - 292x
323	C	C - 3x	C - 4x	C - 15x	C - 18x	T - 4x	T - 4x	C - 23x	T - 1x	T - 5x	T - 9x	T - 3x	C - 223x
386	G	G - 3x	G - 1x	G - 19x	G - 8x	A - 6x	G - 2x	G - 24x	A 1x	no coverage	A - 3x	ambiguous	G - 253x
451	C	C - 3x	c - 1x	C - 24x	C -32x	C - 3x	C - 4x	C - 58x	C - 5x	T - 2x	C - 3x	C - 3x	C - 398x
500	A	A - 2x	ambiguous	A - 10x	A - 38x	A - 3x	A - 6x	A - 73x	A - 5x	A - 5x	A - 3x	A - 3x	A - 385x
583	T	C - 2x	C - 3x	T - 29x	T - 38x	C - 1x	C - 13x	T - 40x	T - 10x	C - 2x	T - 4x	C - 1x	T - 401x
1446	C	no coverage	ambiguous	C - 23x	C - 24x	T - 3x	T - 5x	C - 27x	C - 1x	T - 1x	C - 4x	C - 1x	C - 313x
2241	T	no coverage	ambiguous	T - 25x	T - 38x	C - 5x	C - 6x	T - 43x	T - 6x	ambiguous	T - 3x	T - 4x	T - 421x
2372	C	C - 1x	C - 2x	C - 30x	C - 40x	T - 1x	T - 5x	C - 37x	C - 4x	T - 3x	C - 4x	C - 1x	C - 457x
3880	C	C - 2x	ambiguous	C - 15x	C - 40x	T - 1x	T - 11x	C - 47x	C - 3x	T - 1x	C - 3x	T -2x	C - 283x
4015	T	T - 3x	C - 2x	T - 28x	T - 29x	C - 2x	T - 4x	T - 47x	T - 2x	ambiguous	T - 5x	ambiguous	T - 379x
5435	C	C - 9x	C - 2x	C - 27x	C - 42x	T - 3x	T - 9x	C - 46x	C - 6x	T - 3x	C - 7x	ambiguous	C - 524x
5465	A	A - 6x	ambiguous	A - 21x	A - 34x	G - 5x	G - 5x	A - 39x	ambiguous	G - 2x	A - 2x	ambiguous	A - 438x
5648	C	no coverage	no coverage	C - 14x	C - 31x	A - 3x	no coverage	C - 45x	C - 5x	A - 3x	A - 2x	C - 3x	C - 409x
6164	A	A - 7x	ambiguous	A - 35x	A - 37x	no coverage	A - 3x	A - 47x	ambiguous	no coverage	A - 3x	ambiguous	A - 437x
7798	T	T - 3x	ambiguous	T - 20x	T - 27x	C - 2x	C - 8x	T - 58x	T - 4x	C - 3x	T - 5x	T - 2x	T - 352x
8551	C	C - 10x	C - 3x	C - 19x	C - 51x	T - 3x	T - 10x	C - 60x	C - 6x	no coverage	C - 11x	C - 3x	C - 637x
9022	G	G - 2x	A - 2x	G - 20x	G -20x	no coverage	A - 3x	G - 32x	G - 3x	A - 3x	A - 2x	G -3x	G - 279x
9699	A	A - 5x	A - 5x	A - 16x	A - 36x	ambiguous	G - 6x	A - 37x	A - 7x	G - 1x	ambiguous	ambiguous	A - 502x
10020	C	C - 6x	T - 3x	C - 18x	C - 42x	T - 5x	T - 14x	C - 66x	C - 4x	T - 1x	C - 3x	C - 2x	C - 550x
12169	A	A - 5x	ambiguous	A - 27x	A - 44x	G - 2x	G - 10x	A - 37x	A - 10x	G - 5x	A - 4x	A -2x	A - 471x
13051	T	T - 6x	T - 2x	T - 35x	T - 52x	C - 1x	C - 12x	T - 35x	T - 6x	C - 2x	T - 5x	T -2x	T - 625x
13391	T	T - 4x	T- 2x	T - 34x	T -27x	C - 2x	C - 7x	T - 52x	T - 7x	C - 4x	T - 4x	T - 2x	T - 464x
13674	A	A - 3x	A - 4x	A - 43x	A - 23x	G - 6x	G - 7x	A -61x	A - 11x	G - 2x	A - 4x	A - 3x	A - 534x
14738	C	C -2x	C - 1x	C -20x	C - 30x	T - 5x	C - 4x	C -48x	C - 8x	T - 1x	C - 5x	no coverage	C - 589x
14774	T	T - 8x	ambiguous	T - 17x	T - 31x	C - 5x	C - 8x	T - 54x	T - 5x	C - 4x	T -8x	T - 6x	T - 538x
15640	C	T - 2x	ambiguous	C - 28x	C - 25x	T - 3x	T - 11x	C - 56x	C - 4x	T - 5x	C - 4x	ambiguous	C - 431x
Additional SNPs 109, 213, 534, 4672, 7159, 7825, 9343, 9346, 10691, 14523, 15301, 15749 and 15862 not present
SNPs A1 > A
4939	C	T - 2x	T - 6x	T - 44x	T - 58x	T - 6x	C - 5x	T - 74x	T - 8x	T - 8x	T - 7x	T - 6x	T - 635x
5463	A	C - 6x	C - 2x	C - 19x	C -41x	C - 5x	A - 5x	C - 38x	C - 4x	C - 2x	C - 2x	C - 3x	C - 421x
5636	A	A - 2x	no coverage	G - 14x	G - 35x	G - 2x	A - 3x	G - 45x	G - 6x	G - 2x	G - 4x	G - 4x	G - 447x
5753	C	T - 4x	T - 3x	T - 18x	T - 48x	T - 3x	C - 2x	T - 47x	T - 3x	T -2x	T - 6x	T - 5x	T - 577x
6970	T	C - 1x	C - 4x	C - 8x	C -20x	C - 1x	T - 2x	C - 39x	C - 5x	C - 2x	C - 6x	C- 2x	C - 276x
9156	T	C - 9x	C - 6x	C - 52x	C - 60x	C - 2x	T - 13x	C -81x	C - 6x	C - 1x	C - 10x	C - 4x	C- 927x
14639	A	G - 3x	G - 3x	G - 24x	G - 46x	ambiguous	A - 3x	G - 88x	G - 10x	G - 5x	G - 12x	G - 4x	G - 628x
Additional SNPs 3064, 6926, 7513 not present
SNPs A > A2
3772	T	C - 4x	C - 5x	C - 24x	C - 66x	T - 3x	C - 5x	C - 40x	C - 4x	C - 4x	C - 6x	C - 4x	C - 375C
12959	T	C - 4x	C - 7x	C - 36x	C - 71x	T - 3x	C - 2x	C - 45x	C - 7x	C - 2x	C -8x	C - 3x	C - 574x
SNPs 1253, 6859A, 9286, 9917, 12909, 13667 not present
D > D1
500	A	A - 2x	ambiguous	A - 10x	A - 38x	A - 3x	A - 6x	A - 73x	A - 5x	A - 5x	A - 3x	A - 3x	A - 385x
2374	Not present
11432	C	T - 15x	T - 5x	T - 68x	T - 60x	C - 2x	T - 6x	T - 111x	T - 11x	C - 1x	T - 7x	T - 8x	T - 590x
12064	A	G - 3x	G - 3x	G - 37x	G - 29x	no coverage	G - 6x	G - 66x	G - 6x	A - 4x	G - 7x	G - 5x	T - 492x
16301	A	G - 4x	G - 2x	G - 22x	G - 20x	no coverage	A - 1x	G - 22x	G - 3x	A - 5x	G - 5x	G - 7x	G - 326x
D1 > D1a	SNP 14198 not present
D1 > D1b	SNPs 404, 3434, 9372, 13472 not present
D1> D1c
442	G	A - 3x	A - 2x	A - 25x	A - 31x	G - 3x	A - 11x	A - 61x	A - 5x	A -2x	A - 7x	A - 4x	A - 379x
D1 > D1d	SNPs 8860, 15485 not present
D1>D1e	SNPs 300, 559, 8135 not present
D1>D1f	SNPs 299, 10354 not present
D1>D1g	SNP 10810 not present
D1>D1h	SNPs 9788, 14862 not present
D1 > D1i	SNP 10243 not present
D>D3	SNPs 15850, 16468 not present
D>D4
12241	C	T - 3x	T - 2x	T - 21x	T - 32x	T - 2x	C - 2x	T - 40x	T - 4x	T - 2x	T - 6x	T - 2x	T - 445x
SNPs 3099, 7559 not present
Novel SNPs
301	G	G - 5x	A - 4x	G - 14x	G - 19x	A - 2x	A - 3x	G - 26x	ambiguous	A - 5x	G - 3x	A - 4x	G - 254x
2375	C	no coverage	T - 3x	C - 32x	C - 40x	T - 1x	T - 5x	C - 40x	C - 4x	T - 3x	C - 4x	C - 1x	C - 466x
3007	A	A - 1x	ambiguous	A - 21x	A - 38x	G - 4x	G - 4x	A - 33x	A - 6x	no coverage	A - 5x	G - 2x	A - 440x
3030	T	T - 5x	ambiguous	T - 24x	T - 34	A - 4x	A - 3x	T - 32x	T - 4x	A - 3x	T - 3x	T - 2x	T - 378x
4282	C	C - 4x	ambiguous	C - 27x	X - 26x	T - 4x	T - 6x	C - 28x	ambiguous	T - 2x	ambiguous	ambiguous	C - 385x
5672	G	G - 4x	A - 1x	G - 14x	G - 33x	A - 4x	A - 2x	G - 33x	G - 4x	A - 1x	G - 4x	ambiguous	G - 466x
9435	C	C - 3x	C - 4x	C - 41x	C - 26x	T - 2x	C - 8x	C - 76x	C - 6x	T - 4x	C - 12x	C - 2x	C - 662x
10100	T	T - 4x	ambiguous	T - 28x	T - 38x	ambiguous	T - 3x	T - 48x	T - 9x	ambiguous	T - 7x	T - 5x	T - 471x
12271	C	C - 3x	ambiguous	C - 31x	C - 37x	T - 3x	T - 10x	C - 55x	ambiguous	T - 1x	C - 8x	C - 3x	C - 577x
13674	A	A - 3x	A - 4x	A - 43x	A - 23x	G - 6x	G - 7x	A - 61x	A - 11x	G - 2x	ambiguous	ambiguous	A - 534x
15563	T	T - 2x	C - 1x	T - 39x	T - 33x	C - 2x	C - 8x	T - 45x	ambiguous	C - 3x	ambiguous	T -2x	T - 557x
16043	G	G - 4x	A - 3x	G - 25x	G - 31x	A - 4x	A - 2x	G - 50x	ambiguous	A - 2x	G - 7x	no coverage	G - 580x

## Sheet: Dataset S5
Genbank accession	species	isolate	Country	Breed	Location	publication
AF486855	Sus scrofa		China	Zhong		Yang et al 2016
AF486856	Sus scrofa		China	Zang		Yang et al 2016
AF486857	Sus scrofa		China	Ningxiang		Yang et al 2016
AF486858	Sus scrofa		commercial	Duroc		Yang et al 2016
AF486859	Sus scrofa		China	Xiang		Yang et al 2016
AF486860	Sus scrofa		China	Rongchang pig		Yang et al 2016
AF486861	Sus scrofa		China	Erhualian		Yang et al 2016
AF486862	Sus scrofa		China	Tongcheng		Yang et al 2016
AF486863	Sus scrofa		China	Jinjua		Yang et al 2016
AF486864	Sus scrofa		China	Min		Yang et al 2016
AF486865	Sus scrofa		China	Qingping		Yang et al 2016
AF486866	Sus scrofa		commercial	Landrace		Yang et al 2016
AF486867	Sus scrofa		China	Wuzhishan		Yang et al 2016
AF486868	Sus scrofa		China	Yimenghei		Yang et al 2016
AF486869	Sus scrofa		China	Diannan Short-ear		Yang et al 2016
AF486870	Sus scrofa		China	Dahuabi		Yang et al 2016
AF486871	Sus scrofa		China	Yushanhei		Yang et al 2016
AF486872	Sus scrofa		China	Jiangquhai		Yang et al 2016
AF486873	Sus scrofa		China	Wannanhua		Yang et al 2016
AF486874	Sus scrofa		commercial	Large White		Yang et al 2016
AY337045	Sus scrofa	NJAES-12	commercial	Duroc		Cho et al 2016 (unpublished)
AY574045	Sus scrofa		commercial	Berkshire pig		Cho et al 2016 (unpublished)
AY574048	Sus scrofa		commercial	Large White		Cho et al 2016 (unpublished)
AY334492	Sus scrofa	JNP-9	Korea	Jeju	Jeju Island, South Korea	Cho et al 2003 unpublished
DQ268530	Sus scrofa	KS02	Korea	wild boar		Chen et al 2016 (unpublisheD)
DQ274110	Sus scrofa	JNPL02	Korea	Jeju		Cho et al 2016 (unpublished)
DQ334860	Sus scrofa	JNP8	Korea	Jeju		Han et al 2016 (unpublished)
DQ334861	Sus scrofa	JNP10	Korea	Jeju		Han et al 2016 (unpublished)
DQ466081	Sus scrofa		China	Nuogo		Wang et al 2006 (unpublished)
DQ518915	Sus scrofa	Lanyu	Vietnam	Lanyu		Chen et al 2011
DQ534707	Sus scrofa		Taiwan	Taoyuan		Chen et al 2016 (unpublished)
DQ207753	Sus scrofa	KS17	Korea	wild boar		Cho et al 2006 (unpublished)
DQ207754	Sus scrofa	KS29	Korea	wild boar		Cho et al 2006 (unpublished)
DQ207755	Sus scrofa	KS31	Korea	wild boar		Cho et al 2006 (unpublished)
DQ972936	Sus scrofa	Type II Lanyu	Korea	Lanyu		Wu et al 2007
EF375877	Sus scrofa	type 1 Lanyu	Taiwan	Lanyu		Ju et al 2007 (unpublished)
EF545567	Sus scrofa	S722	China		Yunnan	Wu et al 2007
EF545568	Sus scrofa	wb11351	China		Yunnan	Wu et al 2007
EF545569	Sus scrofa	wb11349	China		Fujian	Wu et al 2007
EF545570	Sus scrofa	wb11348	China		Fujian	Wu et al 2007
EF545571	Sus scrofa	wb11347	China		Fujian	Wu et al 2007
EF545572	Sus scrofa	wb11342	China		Hainan	Wu et al 2007
EF545573	Sus scrofa	wb11365	China		Yunnan	Wu et al 2007
EF545574	Sus scrofa	saba1	China		Yunnan	Wu et al 2007
EF545575	Sus scrofa	shg184	China		Jiangxi	Wu et al 2007
EF545576	Sus scrofa	diq7	China		Diqing, Yunnan	Wu et al 2007
EF545577	Sus scrofa	wei10	China		Anhui	Wu et al 2007
EF545578	Sus scrofa	Aaba15	China		Sichuan Aba	Wu et al 2007
EF545579	Sus scrofa	wbjx4b	China		Jiangxi	Wu et al 2007
EF545580	Sus scrofa	wbdb6	China			Wu et al 2007
EF545581	Sus scrofa	qp442	China			Wu et al 2007
EF545582	Sus scrofa	qp4014	China			Wu et al 2007
EF545583	Sus scrofa	bm2	China			Wu et al 2007
EF545584	Sus scrofa	wbvnm7	Vietnam			Wu et al 2007
EF545585	Sus scrofa	wb326	China		Yunnan	Wu et al 2007
EF545586	Sus scrofa	wb371	China		Yunnan	Wu et al 2007
EF545587	Sus scrofa	huzu2	China			Wu et al 2007
EF545588	Sus scrofa	huzu4	China			Wu et al 2007
EF545589	Sus scrofa	yimh42	China		Shandong	Wu et al 2007
EF545590	Sus scrofa	Bihu208	China			Wu et al 2007
EF545591	Sus scrofa	Bihu199	China			Wu et al 2007
EF545592	Sus scrofa	myw4	Malaysia			Wu et al 2007
EF545593	Sus scrofa	X269	China			Wu et al 2007
EU090702	Sus scrofa	S1 Korean wild boar	Korea	Korean wild boar		Cho et al 2007 unpublished
EU090703	Sus scrofa	KS14	Korea	Korean wild boar		Cho et al 2007 unpublished
EU117375	Sus scrofa	Iberian	Spain			Alves et al 2016 unpublished
EU333163	Sus scrofa		China	Chinese northeast wild boar	NE China	Yu et al 2016 (unpublished)
FJ236991	Sus scrofa	Iberian Haplotype H2	Spain			Fernandez et al, 2008 unpublished
FJ236992	Sus scrofa	Iberian Haplotype H3	Spain			Fernandez et al, 2008 unpublished
FJ236993	Sus scrofa	Iberian Haplotype H4	Spain			Fernandez et al, 2008 unpublished
FJ236994	Sus scrofa	Iberian Haplotype H5	Spain			Fernandez et al, 2008 unpublished
FJ236995	Sus scrofa	Iberian Haplotype H6	Spain			Fernandez et al, 2008 unpublished
FJ236996	Sus scrofa	Duroc Haplotype D1	Spain			Fernandez et al, 2008 unpublished
FJ236997	Sus scrofa	Duroc Haplotype D2	Spain			Fernandez et al, 2008 unpublished
FJ236998	Sus scrofa	European Wild Boar Haplotype WB1	Spain			Fernandez et al, 2008 unpublished
FJ236999	Sus scrofa	European Wild Boar Haplotype WB2	Spain			Fernandez et al, 2008 unpublished
FJ237000	Sus scrofa	European Wild Boar Haplotype WB3	Spain			Fernandez et al, 2008 unpublished
FJ237001	Sus scrofa	European Wild Boar Haplotype WB4	Spain			Fernandez et al, 2008 unpublished
FJ237002	Sus scrofa	European Wild Boar Haplotype WB5	Spain			Fernandez et al, 2008 unpublished
FJ237003	Sus scrofa	European Wild Boar Haplotype WB6	Spain			Fernandez et al, 2008 unpublished
GQ220328	Sus scrofa		China	Banna Mini		Su et al 2009 (unpublished)
GQ220329	Sus scrofa		China	Dahe		Su et al 2009 (unpublished)
GQ351599	Sus scrofa	KNP1501	Korea	Korean native pig		Chung 2009 (unpublsihed)
GU147934	Sus scrofa taiwanensis		Taiwan	Taiwan wild boar		Ju et al 2016 (unpublished)
JN601066	Sus scrofa	Mangalitsa Blonde 43-5	Europe			Cannon et al 2011
JN601067	Sus scrofa	Mangalitsa Blonde 43-6	Europe			Cannon et al 2011
JN601068	Sus scrofa	Mangalitsa swallow belly breed 1	Europe			Cannon et al 2011
JN601069	Sus scrofa	Mangalitsa swallow belly breed 2	Europe			Cannon et al 2011
JN601070	Sus scrofa	Meishan isolate A	China			Cannon et al 2011
JN601071	Sus scrofa	Meishan isolate B	China			Cannon et al 2012
JN601072	Sus scrofa	Turopolje2	Croatia			Cannon et al 2011
JN601073	Sus scrofa	Turopolje3	Croatia			Cannon et al 2011
JN601074	Sus scrofa	yorkshire 1-38-177	Europe			Cannon et al 2011
JN601075	Sus scrofa	yorkshire 1-37-193	Europe			Cannon et al 2011
KC250273	Sus scrofa		China	Xiang		Yu et al 2013
KC250274	Sus scrofa		China	Lantang		Yu et al 2013
KC250275	Sus scrofa		China	Large White		Yu et al 2013
KC469586	Sus scrofa		China	Jinhua		Yu et al 2013
KC469587	Sus scrofa		China	Pietran		Yu et al 2013
KC493607	Sus scrofa	T1	Tibet	Tibetan pig	A'ba Prefecture	Jin 2013 (unpublished)
KC493608	Sus scrofa	T2	Tibet	Tibetan pig	Diqin Tibetan autonomous prefecture	Jin 2013 (unpublished)
KC493609	Sus scrofa	T3	Tibet	Tibetan pig	Gannan Tibetan autonomous Prefecture	Jin 2013 (unpublished)
KC493610	Sus scrofa	T4	Tibet	Tibetan pig	Ganzi Tibetan autonomous prefecture	Jin 2013 (unpublished)
KC493611	Sus scrofa	T5	Tibet	Tibetan pig	Nyingchi prefecture	Jin 2013 (unpublished)
KC493612	Sus scrofa	T6	Tibet	Tibetan pig	Shigatse prefecture	Jin 2013 (unpublished)
KC505406	Sus scrofa		China	Neijiang	Sichuan province	Jin 2013 (unpublished)
KC505407	Sus scrofa		China	Penzhou pig	Sichuan province	Jin 2013 (unpublished)
KC505408	Sus scrofa		China	Wujin	Sichuan province	Jin 2013 (unpublished)
KC505409	Sus scrofa		China	Yanan	Sichuan province	Jin 2013 (unpublished)
KC505410	Sus scrofa		commercial	Berkshire pig		Jin 2013 (unpublished)
KC505411	Sus scrofa		China	wild boar	SW China	Jin 2013 (unpublished)
KF601700	Sus scrofa		China	Taoyuanhei		Xu et al 2013 (unpublished)
KF660222	Sus scrofa		China	Qianshao spotted pig		Xu et al 2013 (unpublished)
KF752550	Sus scrofa		commercial	Yorkshire		Xu et al 2014 (unpublished)
KF767443	Sus scrofa		China	Wuzhishan		Chai et al 2014 (unpublished)
KF767444	Sus scrofa		commercial	Duroc		Wang et al 2014 (unpublished)
KF888634	Sus scrofa		China	Bama miniature		Yang et al 2014
KF971862	Sus scrofa		China	Min		Zhang et al 2014 unpublished
KJ737417	Sus scrofa		China	Ding Yuan		Zhang et al 2014 unpublished
KJ737418	Sus scrofa		China	Hang		Zhang et al 2014 unpublished
KJ737419	Sus scrofa		China	Huai		Zhang et al 2014 unpublished
KJ737420	Sus scrofa		China	Huo shou		Zhang et al 2014 unpublished
KJ737421	Sus scrofa		China	Lai wu		Zhang et al 2014 unpublished
KJ737422	Sus scrofa		China	Long lin		Zhang et al 2014 unpublished
KJ737423	Sus scrofa		China	Lu chuan		Zhang et al 2014 unpublished
KJ746662	Sus scrofa		China	Ma Shen		Zhang et al 2014 unpublished
KJ746663	Sus scrofa		China	Nei Jiang		Zhang et al 2014 unpublished
KJ746664	Sus scrofa		China	Pen zhou shan di		Zhang et al 2014 unpublished
KJ746665	Sus scrofa		China	Ya Cha		Zhang et al 2014 unpublished
KJ746666	Sus scrofa			Mangalica		Zhang et al 2014 unpublished
KM044239	Sus scrofa		China	Rongchang pig		Wang et al 2014
KM044240	Sus scrofa		China	Diannan		Wang et al 2014
KM073256	Sus scrofa		Tibet	Tibetan		Wang et al 2014 (unpublished)
KM094194	Sus scrofa		China	Sandu black		Wang et al 2014
KM101042	Sus scrofa		China	Guanling		Ran & Chen 2015 (unpublished)
KM101043	Sus scrofa		China	Lantang		Ran et al 2014
KM200762	Sus scrofa		China	Dahuabai		Ran & Chen 204 (unpublisheD)
KM250424	Sus scrofa		China	Conjiang		Ran et al 2014
KM259826	Sus scrofa		China	Wuyi black		Xiao et al 2014
KM275217	Sus scrofa		China	Luchuan		Hu et al 2014
KM433673	Sus scrofa		China	Longlin		Xiao 2014 (unpublisheD)
KM998967	Sus scrofa		China	Meishan		Ran & Chen 2015 (unpublished)
KP126939	Sus scrofa		China	Bama xiang		Zhang et al 2015 unpublished
KP126954	Sus scrofa		China	Luchuan	Guangxi Province	Zhang et al 2015 unpublished
KP257598	Sus scrofa		China	Liangshan		Shen 2014 unpublished
KP257599	Sus scrofa		China	Qingyu		Shen 2014 unpublished
KP294522	Sus scrofa		China	Dabieshan black	Yuexi, Anhui	Xu et al 2015 (unpublished)
KP681242	Sus scrofa		China	Lingao		Yu et al 2015 (unpublished)
KP681243	Sus scrofa		China	Wuzhishan		Yu et al 2015 (unpublished)
KP681244	Sus scrofa		China	Wenchang		Yu et al 2015 (unpublished)
KP681245	Sus scrofa		China	wild boar	Hainan	Yu et al 2015 (unpublished)
KP765603	Sus scrofa		China	Chenghua		Shen 2015 (unpublisheD)
KP765604	Sus scrofa		China	Wuhuang		Shen 2015 (unpublisheD)
KP765605	Sus scrofa		China	Chiangbai mountains wild boar		Shen 2015 (unpublisheD)
KT194217	Sus scrofa		China	Baoshan		Zhang et al 2017 (unpublished)
KT194218	Sus scrofa		China	Guangming small-ear		Su et al 2017 (unpublished)
KT194219	Sus scrofa		China	Wujin		Yao et al 2017 (unpublished)
KT194220	Sus scrofa		China	Saba		Chai et al 2017 (unpublished)
KT261429	Sus scrofa		Australia	Haplogroup B		Tsai et al 2016
KT261430	Sus scrofa		Australia	Haplogroup E		Tsai et al 2016
KT279758	Sus scrofa		Australia	Haplogroup A		Tsai et al 2016
KT279759	Sus scrofa		Australia	Haplogroup C		Tsai et al 2016
KT279760	Sus scrofa		Australia	Haplogroup D		Tsai et al 2016
KT372134	Sus scrofa	Y1	Australia	Mini pig		Cagnone et al 2016
KT943507	Sus scrofa		China	Hezao		Qiu & Guo 2016 (unpublished)
KU057358	Sus scrofa		China	Aletai wild		Xu et al 2016 unpublished
KU057359	Sus scrofa		China	BAmAxiAnG		Xu et al 2016 unpublished
KU057360	Sus scrofa		China	Congjiang		Xu et al 2016 unpublished
KU057361	Sus scrofa		China	Fujian		Xu et al 2016 unpublished
KU057362	Sus scrofa		China	Guizhou Xiang Pig		Xu et al 2016 unpublished
KU057363	Sus scrofa		China	Huanjiangxiang		Xu et al 2016 unpublished
KU057364	Sus scrofa		China	Jianbai Xiang		Xu et al 2016 unpublished
KU057365	Sus scrofa		China	Juema Xiang		Xu et al 2016 unpublished
KU057366	Sus scrofa		China	Liangtouwu		Xu et al 2016 unpublished
KU057367	Sus scrofa		China	Min		Xu et al 2016 unpublished
KU057368	Sus scrofa		China	Shanggerila Tibetan Pig		Xu et al 2016 unpublished
KU556691	Sus scrofa		Vietnam	Mong Cai pig		Tran et al 2016
KX094894	Sus scrofa		Vietnam	I pig	Vietnam	Nguyen et al 2017 (unpublished)
KX146493	Sus scrofa		China	Hetao		Chen & Ni 2016 (unpublished)
KX147100	Sus scrofa		Vietnam	Mong Cai pig		Vo et al 2017 unpublished
KX147101	Sus scrofa		Vietnam	Muong Lay Black Pig		Vo et al 2017 unpublished
KX620008	Sus scrofa	Enshi7	China	Enshi		Fu 2016 (unpublished)
KX620009	Sus scrofa	Enshi10	China	Enshi		Fu 2016 (unpublished)
KX620010	Sus scrofa	Enshi20	China	Enshi		Fu 2016 (unpublished)
KX620011	Sus scrofa	Enshi144	China	Enshi		Fu 2016 (unpublished)
KX620012	Sus scrofa	Enshi365	China	Enshi		Fu 2016 (unpublished)
KX982630	Sus scrofa	Russia_W2	Russia			Chen & Ni, 2017, unpublished
KX982631	Sus scrofa	Russia_CO	Russia			Chen & Ni, 2017, unpublished
KX982632	Sus scrofa	Russia_ZK	Russia			Chen & Ni, 2017, unpublished
KX982633	Sus scrofa	Russia_T1	Russia			Chen & Ni, 2017, unpublished
KX982634	Sus scrofa	Russia_T2	Russia			Chen & Ni, 2017, unpublished
KX982635	Sus scrofa	Russia_T3	Russia			Chen & Ni, 2017, unpublished
KX982636	Sus scrofa	VNF06	Vietnam			Chen & Ni, 2017, unpublished
KX982637	Sus scrofa	VNF08	Vietnam			Chen & Ni, 2017, unpublished
KX982638	Sus scrofa	VNF22	Vietnam			Chen & Ni, 2017, unpublished
KX982639	Sus scrofa	VNF50	Vietnam			Chen & Ni, 2017, unpublished
KX982640	Sus scrofa	VNF54	Vietnam			Chen & Ni, 2017, unpublished
KX982641	Sus scrofa	VNM03	Vietnam			Chen & Ni, 2017, unpublished
KX982642	Sus scrofa	VNM07	Vietnam			Chen & Ni, 2017, unpublished
KX982643	Sus scrofa	VNM09	Vietnam			Chen & Ni, 2017, unpublished
KX982644	Sus scrofa	VNM11	Vietnam			Chen & Ni, 2017, unpublished
KX982645	Sus scrofa	MCA5	Vietnam			Chen & Ni, 2017, unpublished
KX982646	Sus scrofa	MCA8	Vietnam			Chen & Ni, 2017, unpublished
KX982647	Sus scrofa	MCA18	Vietnam			Chen & Ni, 2017, unpublished
KX982648	Sus scrofa	MCB11	Vietnam			Chen & Ni, 2017, unpublished
KX982649	Sus scrofa	MCB27	Vietnam			Chen & Ni, 2017, unpublished
KX982650	Sus scrofa	MCB40	Vietnam			Chen & Ni, 2017, unpublished
KX982651	Sus scrofa	MCC09	Vietnam			Chen & Ni, 2017, unpublished
KX982652	Sus scrofa	MCN16	Vietnam			Chen & Ni, 2017, unpublished
KX982653	Sus scrofa	BA7	Vietnam			Chen & Ni, 2017, unpublished
KX982654	Sus scrofa	BA9	Vietnam			Chen & Ni, 2017, unpublished
KX982655	Sus scrofa	BA12	Vietnam			Chen & Ni, 2017, unpublished
KX982656	Sus scrofa	BA19	Vietnam			Chen & Ni, 2017, unpublished
KX982657	Sus scrofa	BA24	Vietnam			Chen & Ni, 2017, unpublished
KX982658	Sus scrofa	BA30	Vietnam			Chen & Ni, 2017, unpublished
KX982659	Sus scrofa	BV02	Vietnam			Chen & Ni, 2017, unpublished
KX982660	Sus scrofa	MBT4	Vietnam			Chen & Ni, 2017, unpublished
KY432578	Sus scrofa		Vietnam	Muong Khuong pig		Nguyen et al 2017 (unpublished)
KY800118	Sus scrofa		Vietnam	Ha Lang		Bui et al 2018 (unpublished)
KY964306	Sus scrofa		Vietnam	Huong		Vo et al 2017 unpublished
MF143597	Sus scrofa		China	Kele		Tan et al 2018
MF183222	Sus scrofa		Hungary	Blond Mangalica		Frank et al 2017
MF183223	Sus scrofa		Hungary	Red Magalica		Frank et al 2017
MF183224	Sus scrofa		Hungary	Swallow-belly Mangalica		Frank et al 2017
MF183225	Sus scrofa		Hungary	Duroc		Frank et al 2017
MG009445	Sus scrofa		China	Dapulian	Shandong	Lu et al 2018 (unpublished)
MG009446	Sus scrofa		China	Dapulian	Shandong	Lu et al 2018 (unpublished)
MG250514	Sus scrofa	BMX001	China	Bamaxiang	Guangxi Bama	Wang et al 2017 (unpublished)
MG250515	Sus scrofa	BMX005	China	Bamaxiang	Guangxi Bama	Wang et al 2017 (unpublished)
MG250516	Sus scrofa	BMX0012	China	Bamaxiang	Guangxi Bama	Wang et al 2017 (unpublished)
MG250517	Sus scrofa	BMX0013	China	Bamaxiang	Guangxi Bama	Wang et al 2017 (unpublished)
MG250518	Sus scrofa	BMX0014	China	Bamaxiang	Guangxi Bama	Wang et al 2017 (unpublished)
MG250519	Sus scrofa	BMX0015	China	Bamaxiang	Guangxi Bama	Wang et al 2017 (unpublished)
MG250520	Sus scrofa	dahuabai09	China	Dahuabai	Guangdong	Wang et al 2017 (unpublished)
MG250521	Sus scrofa	dahuabai23	China	Dahuabai	Guangdong	Wang et al 2017 (unpublished)
MG250522	Sus scrofa	dahuabai24	China	Dahuabai	Guangdong	Wang et al 2017 (unpublished)
MG250523	Sus scrofa	DB24	China	Debao	Guangxi	Wang et al 2017 (unpublished)
MG250524	Sus scrofa	SDB5005	China	Debao	Guangxi	Wang et al 2017 (unpublished)
MG250525	Sus scrofa	DB8016	China	Debao	Guangxi	Wang et al 2017 (unpublished)
MG250526	Sus scrofa	GDXE12	China	Guangdong Small-ear Spotted	Guangdong	Wang et al 2017 (unpublished)
MG250527	Sus scrofa	GDXE28	China	Guangdong Small-ear Spotted	Guangdong	Wang et al 2017 (unpublished)
MG250528	Sus scrofa	GDXE32	China	Guangdong Small-ear Spotted	Guangdong	Wang et al 2017 (unpublished)
MG250529	Sus scrofa	GF38	China	Guizhong spotted	Guangxi	Wang et al 2017 (unpublished)
MG250530	Sus scrofa	GF99	China	Guizhong spotted	Guangxi	Wang et al 2017 (unpublished)
MG250531	Sus scrofa	GGZM02	China	Guanzhuang Spotted	Fujian	Wang et al 2017 (unpublished)
MG250532	Sus scrofa	GM12	China	Guizhong spotted		Wang et al 2017 (unpublished)
MG250533	Sus scrofa	GZ08F	China	Guanzhuang Spotted		Wang et al 2017 (unpublished)
MG250534	Sus scrofa	GZHF10	China	Guanzhuang Spotted		Wang et al 2017 (unpublished)
MG250535	Sus scrofa	F15F	China	Huai	Fujian	Wang et al 2017 (unpublished)
MG250536	Sus scrofa	H19M	China	Huai	Fujian	Wang et al 2017 (unpublished)
MG250537	Sus scrofa	H31M	China	Huai	Fujian	Wang et al 2017 (unpublished)
MG250538	Sus scrofa	lantang24	China	Lantang	Guangdong	Wang et al 2017 (unpublished)
MG250539	Sus scrofa	lantang25	China	Lantang	Guangdong	Wang et al 2017 (unpublished)
MG250540	Sus scrofa	lantang26	China	Lantang	Guangdong	Wang et al 2017 (unpublished)
MG250541	Sus scrofa	LL0012	China	Longlin		Wang et al 2017 (unpublished)
MG250542	Sus scrofa	LL7105	China	Longlin		Wang et al 2017 (unpublished)
MG250543	Sus scrofa	LL7839	China	Longlin		Wang et al 2017 (unpublished)
MG250544	Sus scrofa	LUC201	China	Luchuan	Guangxi	Wang et al 2017 (unpublished)
MG250545	Sus scrofa	LUC2016	China	Luchuan	Guangxi	Wang et al 2017 (unpublished)
MG250546	Sus scrofa	LUC202	China	Luchuan	Guangxi	Wang et al 2017 (unpublished)
MG250547	Sus scrofa	LUC206	China	Luchuan	Guangxi	Wang et al 2017 (unpublished)
MG250548	Sus scrofa	LUC207	China	Luchuan	Guangxi	Wang et al 2017 (unpublished)
MG250549	Sus scrofa	LUC208	China	Luchuan	Guangxi	Wang et al 2017 (unpublished)
MG250550	Sus scrofa	MB16F	China	Minbei Spotted	Fujian	Wang et al 2017 (unpublished)
MG250551	Sus scrofa	MB18M	China	Minbei Spotted	Fujian	Wang et al 2017 (unpublished)
MG250552	Sus scrofa	MB3M	China	Minbei Spotted	Fujian	Wang et al 2017 (unpublished)
MG250553	Sus scrofa	PTHF7	China	Putian	Fujian	Wang et al 2017 (unpublished)
MG250554	Sus scrofa	PTHM16	China	Putian	Fujian	Wang et al 2017 (unpublished)
MG250555	Sus scrofa	putia01	China	Putian	Fujian	Wang et al 2017 (unpublished)
MG250556	Sus scrofa	tunchang7082	China	Tunchang	Hainan	Wang et al 2017 (unpublished)
MG250557	Sus scrofa	tunchang6062	China	Tunchang	Hainan	Wang et al 2017 (unpublished)
MG250558	Sus scrofa	tunchang7082	China	Tunchang	Hainan	Wang et al 2017 (unpublished)
MG250559	Sus scrofa	WZS149	China	Wuzhishan	Hainan	Wang et al 2017 (unpublished)
MG250560	Sus scrofa	WZS809	China	Wuzhishan	Hainan	Wang et al 2017 (unpublished)
MG250561	Sus scrofa	WZS889	China	Wuzhishan	Hainan	Wang et al 2017 (unpublished)
MG250562	Sus scrofa	WZS947	China	Wuzhishan	Hainan	Wang et al 2017 (unpublished)
MG250564	Sus scrofa	WZS973	China	Wuzhishan	Hainan	Wang et al 2017 (unpublished)
MG250565	Sus scrofa	YDH14	China	Yuedong black		Wang et al 2017 (unpublished)
MG250566	Sus scrofa	YDH17	China	Yuedong black		Wang et al 2017 (unpublished)
MG250567	Sus scrofa	YDH32	China	Yuedong black		Wang et al 2017 (unpublished)
MG837548	Sus scrofa	TJ	China	Tibetan	Ya'an City, Sichuan	Liu et al 2018
MG837549	Sus scrofa	TP	China	Tibetan	Songpan Prefecture, Tibet	Liu et al 2018
MG837550	Sus scrofa	RC	China	Rongchang pig	Rongqiang Prefecture, Chongqing	Liu et al 2018
MH603005	Sus scrofa		China	Fengjing		Yang et al 2019
MK248681	Sus scrofa		Nicobar	Nicobari		De et al 2019
MK248682	Sus scrofa		Andaman Is	Andaman Desi pig	Andaman Is	De et al 2019
MK251046	Sus scrofa		China	Meishan small		Yang et al 2018 (unpublished)
MK290991	Sus scrofa		Europe	wild boar		Khederzadeh et al 2019
MK344650	Sus scrofa		Europe	Europe haplotype 1		Khederzadeh et al 2019
MK344651	Sus scrofa		Europe	Europe haplotype 2		Khederzadeh et al 2019
MK344652	Sus scrofa		Europe	Europe haplotype 3		Khederzadeh et al 2019
MK344653	Sus scrofa		Europe	Europe haplotype 4		Khederzadeh et al 2019
MK688993	Sus scrofa		China	Bama miniature		Gao & Chen 2019 unpublished
MK746088	Sus scrofa	Huianan1	China	Huainan	Henan	Zhang et al 2021 (unpublished)
MK746089	Sus scrofa	Huianan4	China	Huainan	Henan	Zhang et al 2021 (unpublished)
MK746090	Sus scrofa	Huianan5	China	Huainan	Henan	Zhang et al 2021 (unpublished)
MK746091	Sus scrofa	Huianan6	China	Huainan	Henan	Zhang et al 2021 (unpublished)
MK746092	Sus scrofa	Yuxi24	China	Yuxi	Henan	Zhang et al 2021 (unpublished)
MK746093	Sus scrofa	Yuxi25	China	Yuxi	Henan	Zhang et al 2021 (unpublished)
MK746094	Sus scrofa	Nanyang54	China	Nanyang	Henan	Zhang et al 2021 (unpublished)
MK746095	Sus scrofa	Nanyang56	China	Nanyang	Henan	Zhang et al 2021 (unpublished)
MK746096	Sus scrofa	Queshan63	China	Queshan Black Pig	Henan	Zhang et al 2021 (unpublished)
MK746097	Sus scrofa	Queshan66	China	Queshan Black Pig	Henan	Zhang et al 2021 (unpublished)
MK858169	Sus scrofa	Huainan13	China	Huainan	Henan	Zhang et al 2019 unpublished
MK858170	Sus scrofa	Yuxi21	China	Yuxi	Henan	Zhang et al 2019 unpublished
MK858172	Sus scrofa	Yuxi23	China	Yuxi	Henan	Zhang et al 2019 unpublished
MK858173	Sus scrofa	Yuxi35	China	Yuxi	Henan	Zhang et al 2019 unpublished
MK858174	Sus scrofa	Nanyang41	China	Nanyang	Henan	Zhang et al 2019 unpublished
MK858175	Sus scrofa	Nanyang53	China	Nanyang	Henan	Zhang et al 2019 unpublished
MK858176	Sus scrofa	Nanyang59	China	Nanyang	Henan	Zhang et al 2019 unpublished
MK858177	Sus scrofa	Queshan61	China	Queshan Black Pig	Henan	Zhang et al 2019 unpublished
MK858178	Sus scrofa	Queshan65	China	Queshan Black Pig	Henan	Zhang et al 2019 unpublished
MK858179	Sus scrofa	Queshan75	China	Queshan Black Pig	Henan	Zhang et al 2019 unpublished
MN258706	Sus scrofa	Hebao1	China	Min		Niu et al 2019
MN624263	Sus scrofa		China	Yimeng black pig		Zhang et al 2020
MT199605	Sus scrofa		China	Yiminghei		Yin 2020 (unpublished)
MT501674	Sus scrofa		India	Ghungroo		Das et al 2021 (unpublished)
MT653633	Sus scrofa		China	Min		Wang et al 2020
MW342493	Sus scrofa		Vietnam	Dongkhe		Bui et al 2021 (unpublished)
MW534270	Sus scrofa		Tibet	Gannan wild Tibetan pig		Yang & Shi 2021 (unpublished)
MZ647672	Sus scrofa	Ghungroo1	India	Ghungroo		Das et al 2021 (unpublished)
MZ703184	Sus scrofa	Ghungroo2	India	Ghungroo		Das et al 2021 (unpublished)
MZ703185	Sus scrofa		India	Niang Megha		Das et al 2021 (unpublished)
OK329967	Sus scrofa	Shimenxiang	China			Lin et al 2021
